# Supplementary material for: Two in One: Size Characterization and Accelerated Short-Term Physical Stability of Dual-Drug Suspensions with Two Acidic Compounds (Indomethacin and Naproxen)
Source: Pharmaceutics. 2024 Nov 21;16(12):1495. doi: 10.3390/pharmaceutics16121495 (PMC11676886; doi:10.3390/pharmaceutics16121495)
Supplement: Supplementary file 1 [file pharmaceutics-16-01495-s001.zip]

Archive with 1 entries (1 files):
- pharmaceutics-3267288-supplementary.pdf
